# Supplementary material for: Direct Laser Writing of SERS Hollow Fibers
Source: Nanomaterials (Basel). 2022 Aug 18;12(16):2843. doi: 10.3390/nano12162843 (PMC9413988; doi:10.3390/nano12162843)
Supplement: Supplementary file 1 [file nanomaterials-12-02843-s001.zip]

Archive with 1 entries (1 files):
- nanomaterials-1827253-supplementary.pdf
